# Supplementary material for: Identification and characterization of novel sesquiterpene synthases TPS9 and TPS12 from Aquilaria sinensis
Source: PeerJ. 2023 Aug 30;11:e15818. doi: 10.7717/peerj.15818 (PMC10474832; doi:10.7717/peerj.15818)
Supplement: Supplemental Information 5 [file peerj-11-15818-s005.zip]

Archive with 2 entries (2 files):
- full-length uncropped blots of Fig3/TPS12-28A.jpg
- full-length uncropped blots of Fig3/TPS9-21A.jpg
