# Supplementary material for: Identification and characterization of novel sesquiterpene synthases TPS9 and TPS12 from Aquilaria sinensis
Source: PeerJ. 2023 Aug 30;11:e15818. doi: 10.7717/peerj.15818 (PMC10474832; doi:10.7717/peerj.15818)
Supplement: Supplemental Information 7 [file peerj-11-15818-s007.zip]

Archive with 42 entries (38 files):
- GC/TPS12-28A FPP/
- GC/TPS12-28A FPP/B1.jpg
- GC/TPS12-28A FPP/B2.jpg
- GC/TPS12-28A FPP/B3.jpg
- GC/TPS12-28A FPP/B4.jpg
- GC/TPS12-28A FPP/B5.jpg
- GC/TPS12-28A FPP/B6.jpg
- GC/TPS12-28A FPP/B7.jpg
- GC/TPS12-28A FPP/B8.jpg
- GC/TPS12-28a GPP/
- GC/TPS12-28a GPP/B1.jpg
- GC/TPS12-28a GPP/B2.jpg
- GC/TPS12-28a GPP/B3.jpg
- GC/TPS12-28a GPP/B4.jpg
- GC/TPS12-28a GPP/B5.jpg
- GC/TPS12-28a GPP/B6.jpg
- GC/TPS12-28a GPP/B7.jpg
- GC/TPS12-28a GPP/B8.jpg
- GC/TPS9-21A FPP/
- GC/TPS9-21A FPP/A1.jpg
- GC/TPS9-21A FPP/A2.jpg
- GC/TPS9-21A FPP/A3.jpg
- GC/TPS9-21A FPP/A4.jpg
- GC/TPS9-21A FPP/A5.jpg
- GC/TPS9-21A FPP/A6.jpg
- GC/TPS9-21A FPP/A7.jpg
- GC/TPS9-21A FPP/A8.jpg
- GC/TPS9-21a GPP/
- GC/TPS9-21a GPP/A1.jpg
- GC/TPS9-21a GPP/A10.jpg
- GC/TPS9-21a GPP/A11.jpg
- GC/TPS9-21a GPP/A12.jpg
- GC/TPS9-21a GPP/A13.jpg
- GC/TPS9-21a GPP/A14.jpg
- GC/TPS9-21a GPP/A2.jpg
- GC/TPS9-21a GPP/A3.jpg
- GC/TPS9-21a GPP/A4.jpg
- GC/TPS9-21a GPP/A5.jpg
- GC/TPS9-21a GPP/A6.jpg
- GC/TPS9-21a GPP/A7.jpg
- GC/TPS9-21a GPP/A8.jpg
- GC/TPS9-21a GPP/A9.jpg
